# Supplementary material for: Support vector machine for classification of meiotic recombination hotspots and coldspots in Saccharomyces cerevisiae based on codon composition
Source: BMC Bioinformatics. 2006 Apr 26;7:223. doi: 10.1186/1471-2105-7-223 (PMC1463011; doi:10.1186/1471-2105-7-223)
Supplement: Additional File 1 — A list of all predicted cold/hot regions calculated for whole genome by ten-fold cross-validationThe cutoffs of recombination rate for hot and cold regions are 1.2 and 0.8 respectively. Exp is experimental recombination rate (we defined the recombination rate for a given locus as the median of all available measures for that locus). P_hot and p_cold are predicted values. [file 1471-2105-7-223-S1.xlS]

## Sheet: Sheet1
Yeast_ORF	Exp	P_hot	P_cold
YAL001C	0.78		cold
YAL002W	0.88		cold
YAL003W	1.14	hot
YAL004W	1.06	hot
YAL005C	1.35	hot
YAL007C	0.97		cold
YAL008W	0.98
YAL009W	0.82
YAL010C	0.81
YAL011W	1.02
YAL012W	1.96	hot
YAL013W	1.99	hot
YAL014C	1.32	hot
YAL015C	1.12
YAL016W	0.84
YAL017W	0.92		cold
YAL018C	0.92
YAL019W	1.02		cold
YAL020C	1.68	hot
YAL021C	1.37	hot	cold
YAL022C	1.52	hot
YAL023C	1.11	hot
YAL024C	0.96		cold
YAL025C	1.08	hot
YAL026C	0.92
YAL027W	0.89
YAL028W	1.29	hot
YAL029C	0.94		cold
YAL030W	1.01		cold
YAL031C	0.94		cold
YAL032C	1.22	hot	cold
YAL033W	1.49	hot
YAL034C	1.09	hot	cold
YAL034W-A	1.14		cold
YAL035C-A	1.22
YAL035W	1.08	hot	cold
YAL036C	1.85
YAL037W	1.59
YAL038W	3.02	hot
YAL039C	1.88	hot
YAL040C	1.44		cold
YAL041W	1.04		cold
YAL042W	1.67	hot	cold
YAL043C	1.52	hot	cold
YAL043C-A	1.67	hot
YAL044C	1.89	hot	cold
YAL045C	1.35	hot
YAL046C	1.49	hot
YAL047C	1.11
YAL048C	0.94
YAL049C	1.1
YAL051W	1.005
YAL053W	1.28
YAL054C	1.41	hot	cold
YAL055W	1.31	hot
YAL056W	1.25
YAL058C-A	1.25	hot
YAL058W	1.09
YAL059W	1.37
YAL060W	1.43	hot	cold
YAL061W	2.29	hot	cold
YAL062W	1.79	hot
YAL063C	1.09	hot
YAL064W	0.96	hot
YAL065C	0.975	hot
YAL066W	0.98	hot
YAL067C	0.86		cold
YAL068C	1.3	hot
YAL069W	1.54	hot
YAR002C-A	1.19		cold
YAR002W	0.71		cold
YAR003W	0.85
YAR007C	0.84		cold
YAR008W	0.71
YAR009C	0.95		cold
YAR010C	1.26		cold
YAR014C	0.97
YAR015W	1.02	hot	cold
YAR018C	0.79		cold
YAR019C	1		cold
YAR020C	1.07	hot
YAR023C	1.06
YAR027W	1.02		cold
YAR028W	1.12	hot
YAR029W	1.09	hot
YAR030C	1.1
YAR031W	1.01		cold
YAR033W	1.26
YAR035W	1.04	hot
YAR042W	1.57	hot
YAR044W	1.04		cold
YAR047C	1.135	hot
YAR050W	1.03	hot
YAR053W	1.09
YAR060C	0.8
YAR061W	0.78	hot
YAR062W	0.88	hot	cold
YAR064W	1.16	hot
YAR066W	0.95	hot
YAR068W	1.1	hot
YAR069C	0.74	hot
YAR070C	0.83	hot
YAR071W	0.77	hot	cold
YAR073W	0.97	hot
YAR075W	0.97
YBL001C	0.76
YBL002W	1.04	hot
YBL003C	0.97	hot
YBL004W	0.805		cold
YBL005W	1.04		cold
YBL005W-A	1.31		cold
YBL005W-B	0.87		cold
YBL006C	1.64	hot
YBL007C	1.16
YBL008W	0.85		cold
YBL009W	0.75		cold
YBL010C	0.8
YBL011W	0.97		cold
YBL012C	1.11		cold
YBL013W	1.32	hot
YBL014C	0.83
YBL015W	1.72	hot
YBL016W	2.12	hot
YBL017C	0.915		cold
YBL018C	0.87
YBL019W	0.8
YBL020W	0.92
YBL021C	0.99	hot	cold
YBL022C	0.81		cold
YBL023C	0.85		cold
YBL024W	0.81
YBL025W	0.93
YBL026W	1.05
YBL027W	1.08	hot
YBL028C	1.02	hot
YBL029W	1
YBL030C	1.39	hot
YBL031W	1.06		cold
YBL032W	1.85		cold
YBL033C	1.57	hot
YBL034C	0.99
YBL035C	0.91		cold
YBL036C	0.96
YBL037W	0.94		cold
YBL038W	0.99
YBL039C	0.86	hot	cold
YBL040C	1.08
YBL041W	1.28		cold
YBL042C	0.93		cold
YBL043W	1.39		cold
YBL044W	1.27	hot	cold
YBL045C	1.31	hot	cold
YBL046W	1.13	hot
YBL047C	1.03		cold
YBL048W	1.08	hot
YBL049W	0.9
YBL050W	1.23		cold
YBL051C	0.87		cold
YBL052C	1.02		cold
YBL053W	0.8	hot
YBL054W	1.04		cold
YBL055C	1.61
YBL056W	0.97		cold
YBL057C	1.14
YBL058W	1.2		cold
YBL059W	0.99
YBL060W	0.99		cold
YBL061C	0.92		cold
YBL062W	0.95	hot
YBL063W	1.02		cold
YBL064C	1.27
YBL065W	0.89	hot
YBL066C	1.1		cold
YBL067C	0.86		cold
YBL068W	1.03
YBL069W	0.99
YBL070C	1.07	hot
YBL071C	1.09
YBL072C	1.25	hot
YBL073W	0.92	hot
YBL074C	0.88	hot	cold
YBL075C	1.15
YBL076C	1.47		cold
YBL077W	0.97
YBL078C	0.97
YBL079W	0.905		cold
YBL080C	1.3	hot
YBL081W	1.19	hot
YBL082C	1.45	hot
YBL083C	0.965	hot
YBL084C	1.1	hot	cold
YBL085W	0.845		cold
YBL086C	0.97	hot	cold
YBL087C	1.04	hot
YBL088C	0.95		cold
YBL089W	0.89
YBL090W	1.1
YBL091C	0.85		cold
YBL092W	1.2	hot
YBL093C	1.9	hot
YBL094C	1.14	hot
YBL095W	1.26		cold
YBL096C	1.35	hot
YBL097W	0.87		cold
YBL098W	0.91
YBL099W	1.14	hot
YBL100C	1.28
YBL101C	0.885		cold
YBL101W-A	1.04		cold
YBL101W-B	0.92		cold
YBL102W	0.8	hot
YBL103C	0.75		cold
YBL104C	0.9
YBL105C	0.78		cold
YBL106C	0.93		cold
YBL107C	1.16
YBL108W	1.07	hot
YBL109W	1.18	hot
YBL111C	1.64	hot	cold
YBL112C	1.4	hot
YBL113C	1.55	hot	cold
YBR001C	0.68		cold
YBR002C	0.77
YBR003W	0.95
YBR004C	0.91
YBR005W	1.02	hot
YBR006W	0.94		cold
YBR007C	0.85		cold
YBR008C	1.01		cold
YBR009C	1.48	hot
YBR010W	1.41	hot
YBR011C	1.3	hot
YBR012C	1.07
YBR012W-A	1.08		cold
YBR012W-B	1.14		cold
YBR013C	1.02	hot
YBR014C	1.03		cold
YBR015C	1.03		cold
YBR016W	1.41	hot
YBR017C	0.81
YBR018C	1.04		cold
YBR019C	1.085		cold
YBR020W	0.97		cold
YBR021W	0.85		cold
YBR022W	1		cold
YBR023C	1.1		cold
YBR024W	1.19
YBR025C	1.38	hot
YBR026C	1.67		cold
YBR027C	1.16	hot
YBR028C	0.98		cold
YBR029C	0.9
YBR030W	0.93		cold
YBR031W	1.12	hot
YBR032W	1.25	hot
YBR033W	0.99
YBR034C	1.03
YBR035C	1.1	hot
YBR036C	0.8	hot
YBR037C	1.15	hot
YBR038W	0.9
YBR039W	0.98	hot
YBR040W	1.25
YBR041W	0.88		cold
YBR042C	0.865		cold
YBR043C	0.83		cold
YBR044C	1.05		cold
YBR045C	0.79		cold
YBR046C	1		cold
YBR047W	1.15		cold
YBR048W	0.95	hot
YBR049C	0.97		cold
YBR050C	1.01		cold
YBR051W	1.32	hot
YBR052C	1.03		cold
YBR053C	1.23		cold
YBR054W	1.35
YBR055C	1.02
YBR056W	1.06		cold
YBR057C	1.06		cold
YBR058C	0.83		cold
YBR059C	0.95		cold
YBR060C	0.96		cold
YBR061C	0.82
YBR062C	0.83
YBR063C	0.89
YBR064W	0.94
YBR065C	0.9
YBR066C	1.25		cold
YBR067C	1.43	hot
YBR068C	1.1
YBR069C	0.97
YBR070C	1.42
YBR071W	1.23	hot
YBR072W	1.75	hot
YBR073W	1.08
YBR074W	0.83		cold
YBR075W	0.85		cold
YBR076W	1.22		cold
YBR077C	1.42	hot	cold
YBR078W	1.35	hot
YBR079C	0.9
YBR080C	0.96
YBR081C	1.02
YBR082C	1.11	hot
YBR083W	0.97		cold
YBR084C-A	1.09	hot
YBR084W	0.91
YBR085W	1.12
YBR086C	1		cold
YBR087W	0.97
YBR088C	0.88
YBR089W	0.99
YBR090C	0.9	hot
YBR091C	0.89	hot
YBR092C	0.86	hot	cold
YBR093C	1.02	hot
YBR094W	1.11		cold
YBR095C	0.88
YBR096W	1.25	hot
YBR097W	0.98		cold
YBR098W	0.88		cold
YBR099C	0.92	hot
YBR100W	0.86		cold
YBR101C	0.9		cold
YBR102C	0.9
YBR103W	0.83
YBR104W	1.15
YBR105C	1.43	hot
YBR106W	2.08	hot
YBR107C	1.57	hot	cold
YBR108W	1.28	hot	cold
YBR109C	0.95
YBR110W	0.98
YBR111C	0.93		cold
YBR112C	1.09	hot
YBR113W	1.23	hot
YBR114W	1.08
YBR115C	0.83		cold
YBR116C	1.05	hot
YBR117C	1.04
YBR118W	1.35	hot
YBR119W	1.14		cold
YBR120C	0.96
YBR121C	0.99
YBR122C	1.22
YBR123C	1.03
YBR124W	1.08	hot
YBR125C	1.43	hot	cold
YBR126C	1.81	hot
YBR127C	2.17
YBR128C	1.48		cold
YBR129C	1.22
YBR130C	0.97		cold
YBR131W	1.07		cold
YBR132C	1.59		cold
YBR133C	1.32
YBR134W	1.27	hot
YBR135W	1.19	hot
YBR136W	0.87
YBR137W	0.91
YBR138C	1.04		cold
YBR139W	0.93		cold
YBR140C	0.91		cold
YBR141C	0.86	hot
YBR142W	0.9
YBR143C	1.06
YBR144C	1.13	hot
YBR145W	1.1
YBR146W	1.05
YBR147W	0.92
YBR148W	1.08		cold
YBR149W	0.92
YBR150C	0.88
YBR151W	1
YBR152W	0.84
YBR153W	0.84
YBR154C	0.96
YBR155W	0.96		cold
YBR156C	0.98		cold
YBR157C	1.15	hot
YBR158W	0.93
YBR159W	0.97
YBR160W	0.85
YBR161W	0.93		cold
YBR162C	0.99	hot
YBR162W-A	1.04	hot
YBR163W	1.16
YBR164C	1.02		cold
YBR165W	0.93		cold
YBR166C	1.02		cold
YBR167C	0.85
YBR168W	0.9
YBR169C	0.82		cold
YBR170C	0.82
YBR171W	0.82		cold
YBR172C	0.84		cold
YBR173C	0.83	hot	cold
YBR174C	0.85	hot
YBR175W	0.85	hot
YBR176W	0.99		cold
YBR177C	0.92		cold
YBR178W	0.93
YBR179C	0.94		cold
YBR180W	0.81
YBR181C	1.11	hot
YBR182C	1.13		cold
YBR183W	1.21		cold
YBR184W	0.85
YBR185C	0.86
YBR186W	0.83
YBR187W	0.93	hot
YBR188C	0.87		cold
YBR189W	1.19	hot
YBR190W	1.17	hot
YBR191W	1.23	hot
YBR192W	0.83		cold
YBR193C	0.785		cold
YBR194W	0.76
YBR195C	0.79		cold
YBR196C	1.24	hot
YBR197C	0.9	hot	cold
YBR198C	1.18		cold
YBR199W	1.18		cold
YBR200W	0.96		cold
YBR201W	1.27	hot
YBR202W	1.18
YBR203W	1.03		cold
YBR204C	0.97
YBR205W	1.21	hot
YBR206W	1.11	hot
YBR207W	1.19
YBR208C	0.815		cold
YBR209W	1.27
YBR210W	1.2
YBR211C	1.29		cold
YBR212W	0.94	hot	cold
YBR213W	1.55	hot
YBR214W	2.14	hot
YBR215W	1.1		cold
YBR216C	0.88		cold
YBR217W	0.93
YBR218C	1.1
YBR219C	1.72	hot
YBR220C	1.59	hot
YBR221C	1.32	hot	cold
YBR222C	1.43	hot	cold
YBR223C	1.31
YBR224W	0.94	hot
YBR225W	0.9		cold
YBR226C	0.79		cold
YBR227C	0.89
YBR228W	0.83		cold
YBR229C	1.29		cold
YBR230C	2.15	hot
YBR231C	1.96	hot	cold
YBR232C	1.19	hot
YBR233W	1.15		cold
YBR234C	0.84		cold
YBR235W	0.89
YBR236C	0.83		cold
YBR237W	0.95
YBR238C	1.2		cold
YBR239C	1.18		cold
YBR240C	2.27	hot
YBR241C	2.5	hot
YBR242W	1.3		cold
YBR243C	1.19
YBR244W	1.02
YBR245C	1.06		cold
YBR246W	0.89	hot
YBR247C	0.85		cold
YBR248C	0.9
YBR249C	1.3	hot
YBR250W	1.05		cold
YBR251W	1.2		cold
YBR252W	1.06	hot
YBR253W	1.22	hot
YBR254C	0.95	hot	cold
YBR255W	0.91		cold
YBR256C	0.89		cold
YBR257W	1.03
YBR258C	0.82
YBR259W	1.02		cold
YBR260C	0.98
YBR261C	1.47	hot
YBR262C	1.34	hot
YBR263W	1.14	hot
YBR264C	1.39	hot	cold
YBR265W	1.42	hot
YBR266C	1.49	hot
YBR267W	1.85	hot
YBR268W	1.64	hot
YBR269C	1.37	hot
YBR270C	1.01		cold
YBR271W	0.94		cold
YBR272C	1		cold
YBR273C	0.97
YBR274W	0.82
YBR275C	0.85		cold
YBR276C	0.84
YBR277C	0.92	hot
YBR278W	0.86
YBR279W	1.01
YBR280C	0.73		cold
YBR281C	0.99		cold
YBR282W	1.02		cold
YBR283C	0.91
YBR284W	0.89
YBR285W	1.06
YBR286W	0.96		cold
YBR287W	0.82
YBR288C	0.91
YBR289W	0.95	hot	cold
YBR290W	0.8		cold
YBR291C	0.9		cold
YBR292C	0.88
YBR293W	1.09
YBR294W	0.71		cold
YBR295W	0.82
YBR296C	0.93
YBR297W	0.93		cold
YBR298C	0.72		cold
YBR299W	0.74		cold
YBR300C	1.01	hot
YBR301W	1.38	hot
YBR302C	0.96		cold
YCL001W	0.89
YCL002C	0.75	hot
YCL004W	0.75		cold
YCL005W	0.88	hot
YCL006C	0.88	hot
YCL007C	1.08
YCL008C	1.42	hot
YCL009C	1.68	hot
YCL010C	1.53	hot	cold
YCL011C	1.54
YCL012W	0.73		cold
YCL014W	0.76		cold
YCL016C	0.85	hot
YCL017C	0.77		cold
YCL018W	1.15	hot
YCL019W	0.89		cold
YCL020W	1.09		cold
YCL022C	0.83	hot
YCL023C	1.28	hot
YCL024W	0.97		cold
YCL025C	1.2	hot
YCL027W	1.12	hot
YCL028W	1.38	hot
YCL029C	1.53	hot	cold
YCL030C	3.61	hot	cold
YCL031C	1.54
YCL032W	1.43	hot
YCL033C	1.85	hot	cold
YCL034W	1.92	hot	cold
YCL035C	1.49	hot
YCL036W	1.47	hot	cold
YCL037C	1.17	hot	cold
YCL038C	1.11
YCL039W	1.19	hot
YCL040W	1.75	hot
YCL041C	1.39	hot
YCL042W	1.25	hot
YCL043C	1.13	hot
YCL044C	1.14	hot	cold
YCL045C	0.945		cold
YCL046W	1.03	hot
YCL047C	0.8		cold
YCL048W	1.07		cold
YCL049C	0.94		cold
YCL050C	1.01	hot
YCL051W	0.79	hot	cold
YCL052C	0.79		cold
YCL054W	0.89
YCL055W	0.85
YCL056C	0.81
YCL057W	0.83
YCL058C	1.14	hot
YCL059C	0.8		cold
YCL061C	0.865
YCL063W	0.79
YCL064C	0.76
YCL065W	1.11	hot
YCL066W	1.13
YCL067C	0.98		cold
YCL068C	0.87	hot
YCL069W	0.74
YCL073C	0.92
YCL074W	0.76	hot	cold
YCL075W	0.92		cold
YCL076W	0.86		cold
YCR001W	0.92	hot
YCR002C	0.9		cold
YCR003W	0.93		cold
YCR004C	0.96		cold
YCR005C	0.95		cold
YCR006C	1.21	hot
YCR007C	1.01
YCR008W	0.905		cold
YCR009C	0.95		cold
YCR010C	0.92
YCR011C	1.01		cold
YCR012W	1.17	hot
YCR013C	1.02	hot
YCR014C	0.97		cold
YCR015C	0.8
YCR016W	0.79
YCR017C	0.96
YCR018C	0.83
YCR019W	0.75
YCR020C	0.89
YCR020C-A	0.98	hot
YCR021C	1.22		cold
YCR022C	1.03	hot
YCR023C	0.77
YCR024C	0.96		cold
YCR024C-A	1.25	hot
YCR025C	1.71	hot
YCR026C	0.74
YCR027C	0.94		cold
YCR028C	0.78
YCR030C	0.99		cold
YCR031C	0.9	hot
YCR032W	0.86
YCR033W	0.9		cold
YCR034W	0.85
YCR035C	0.96
YCR036W	0.83		cold
YCR037C	0.79		cold
YCR038C	0.94	hot	cold
YCR039C	0.9
YCR040W	1.14
YCR041W	1.1	hot
YCR042C	1.01
YCR043C	1.24
YCR044C	1.25	hot
YCR045C	1.35	hot
YCR046C	2.44	hot
YCR047C	1.76	hot
YCR048W	1.95	hot
YCR049C	2.04	hot
YCR050C	1.96	hot
YCR051W	2.08	hot
YCR052W	1.51	hot	cold
YCR053W	1.27	hot	cold
YCR054C	1.04
YCR057C	1.08		cold
YCR059C	1.1	hot
YCR060W	1.79	hot
YCR061W	1.96	hot
YCR062W	1.3	hot
YCR063W	1.45	hot
YCR064C	1.32	hot
YCR065W	0.76		cold
YCR066W	0.82
YCR067C	0.89		cold
YCR068W	1.52	hot
YCR069W	1.17	hot	cold
YCR071C	0.96	hot
YCR072C	0.94
YCR073C	0.97		cold
YCR075C	1.24	hot
YCR076C	1.5	hot
YCR077C	1.45	hot	cold
YCR079W	1.75	hot	cold
YCR081W	0.96		cold
YCR082W	1.03
YCR083W	1.1	hot
YCR084C	0.94	hot	cold
YCR085W	1.19
YCR086W	1.16	hot	cold
YCR087W	0.99	hot
YCR088W	0.96	hot	cold
YCR089W	0.93	hot	cold
YCR090C	0.93
YCR091W	0.87		cold
YCR092C	0.96		cold
YCR093W	0.92
YCR094W	0.86		cold
YCR095C	0.98		cold
YCR096C	0.97
YCR098C	0.73		cold
YCR099C	0.83		cold
YCR100C	0.87		cold
YCR101C	0.88
YCR102C	1.45		cold
YCR103C	1.2	hot
YCR104W	1.1	hot
YCR105W	0.95		cold
YCR106W	0.89		cold
YCR107W	0.86		cold
YDL001W	0.75
YDL002C	0.995
YDL003W	0.89
YDL004W	0.96		cold
YDL005C	0.76	hot	cold
YDL006W	0.75
YDL007W	0.83
YDL008W	0.94	hot
YDL009C	0.99	hot
YDL010W	0.95		cold
YDL011C	0.97
YDL012C	0.795	hot
YDL013W	0.96
YDL014W	1.045	hot
YDL015C	0.93
YDL016C	0.94	hot
YDL017W	0.83		cold
YDL018C	0.85
YDL020C	0.9		cold
YDL021W	0.92
YDL022W	1.23
YDL023C	1.21	hot
YDL024C	0.88		cold
YDL025C	0.85		cold
YDL026W	0.86
YDL027C	0.89
YDL028C	0.73
YDL029W	0.66
YDL030W	1.04		cold
YDL031W	0.88
YDL032W	0.89	hot
YDL033C	0.8	hot
YDL034W	0.81
YDL035C	1.08		cold
YDL036C	1		cold
YDL037C	0.77	hot
YDL038C	0.81	hot
YDL039C	0.83	hot
YDL040C	0.85		cold
YDL041W	0.82	hot
YDL042C	0.88		cold
YDL043C	0.87
YDL044C	0.79		cold
YDL045C	0.88
YDL046W	0.94		cold
YDL047W	1.1	hot
YDL048C	1.22	hot	cold
YDL049C	1.11
YDL050C	0.97	hot
YDL051W	0.95	hot
YDL052C	0.97
YDL053C	1.22		cold
YDL054C	1.04
YDL055C	1.1	hot
YDL056W	1.05
YDL057W	0.85		cold
YDL058W	0.93
YDL059C	1.025		cold
YDL060W	0.755		cold
YDL061C	0.7	hot
YDL062W	0.91
YDL063C	0.78		cold
YDL064W	0.93
YDL065C	0.85
YDL066W	0.93		cold
YDL067C	0.98	hot
YDL068W	1.22	hot
YDL069C	1.14		cold
YDL070W	1.15		cold
YDL071C	1.29	hot
YDL072C	1.37
YDL073W	0.77		cold
YDL074C	0.85
YDL075W	1.06	hot
YDL076C	1.15		cold
YDL077C	0.93		cold
YDL078C	1.08
YDL079C	1.27		cold
YDL080C	1.3
YDL081C	1.4	hot
YDL082W	1.23	hot
YDL083C	1.21	hot
YDL084W	1.08
YDL085W	1.54		cold
YDL086W	2.07	hot
YDL087C	1.33	hot	cold
YDL088C	1.06	hot	cold
YDL089W	0.835		cold
YDL090C	0.9		cold
YDL091C	0.83
YDL092W	0.88
YDL093W	0.73		cold
YDL094C	0.81
YDL095W	0.94	hot	cold
YDL096C	0.98	hot
YDL097C	1.05	hot
YDL098C	1.07
YDL099W	0.93
YDL100C	0.91		cold
YDL101C	0.85
YDL102W	0.95		cold
YDL103C	0.81		cold
YDL104C	1.01
YDL105W	1
YDL106C	0.94	hot	cold
YDL107W	0.94
YDL108W	1
YDL109C	0.95		cold
YDL110C	1.19	hot
YDL111C	1.46
YDL112W	0.97		cold
YDL113C	0.84
YDL114W	1.02		cold
YDL115C	1.1
YDL116W	0.99
YDL117W	0.79		cold
YDL118W	0.81
YDL119C	0.95
YDL120W	0.88
YDL121C	0.92		cold
YDL122W	0.99		cold
YDL123W	0.97	hot	cold
YDL124W	1.61
YDL125C	1.39	hot
YDL126C	1.09
YDL127W	1.02
YDL128W	1.08
YDL129W	1.25		cold
YDL130W	1.27	hot
YDL131W	1.56	hot
YDL132W	1		cold
YDL133W	0.97		cold
YDL134C	0.9	hot
YDL135C	0.99		cold
YDL136W	0.9	hot
YDL137W	1.06	hot
YDL138W	0.83		cold
YDL139C	1.4
YDL140C	0.75		cold
YDL141W	0.97		cold
YDL142C	0.96		cold
YDL143W	1.32
YDL144C	1.86	hot	cold
YDL145C	0.93		cold
YDL146W	0.84		cold
YDL147W	0.88
YDL148C	0.87		cold
YDL149W	0.85
YDL150W	1.11
YDL151C	1.12	hot
YDL152W	0.93	hot
YDL153C	0.84
YDL154W	1.04
YDL155W	1.62		cold
YDL156W	1.17	hot	cold
YDL157C	1.11		cold
YDL158C	0.99
YDL159W	1.18		cold
YDL160C	1.19
YDL161W	0.98	hot	cold
YDL162C	1.11	hot	cold
YDL163W	1.16	hot
YDL164C	1.05
YDL165W	1.1
YDL166C	1	hot
YDL167C	1.1		cold
YDL168W	1.31		cold
YDL169C	1.61
YDL170W	1.64	hot	cold
YDL171C	1.06		cold
YDL172C	1.17	hot
YDL173W	1.18	hot	cold
YDL174C	0.99	hot
YDL175C	0.92		cold
YDL176W	0.78
YDL177C	0.91
YDL178W	0.8		cold
YDL179W	1.05		cold
YDL180W	0.95	hot
YDL181W	1.49	hot
YDL182W	1.79	hot	cold
YDL183C	1.39		cold
YDL184C	1.09	hot
YDL185W	0.96	hot
YDL186W	0.86	hot	cold
YDL187C	0.83	hot
YDL188C	0.9
YDL189W	0.73		cold
YDL190C	0.93		cold
YDL191W	1.03	hot
YDL192W	1.03	hot
YDL193W	0.78
YDL194W	0.75
YDL195W	1.39		cold
YDL196W	1.39	hot
YDL197C	1.29		cold
YDL198C	1.25
YDL199C	0.95
YDL200C	0.87		cold
YDL201W	0.87
YDL202W	0.92	hot
YDL203C	0.84		cold
YDL204W	0.88	hot	cold
YDL205C	0.99
YDL206W	0.85
YDL207W	0.94
YDL208W	1.02	hot
YDL209C	1.01
YDL210W	0.9
YDL211C	0.815		cold
YDL212W	0.9
YDL213C	0.91		cold
YDL214C	0.85		cold
YDL215C	0.87		cold
YDL216C	0.81
YDL217C	0.97	hot
YDL218W	1.18	hot	cold
YDL219W	1.07
YDL220C	1.12	hot
YDL221W	1.11	hot
YDL222C	1.09	hot
YDL223C	0.73		cold
YDL224C	0.74		cold
YDL225W	0.87		cold
YDL226C	1.23		cold
YDL227C	0.92		cold
YDL228C	0.97
YDL229W	1.12	hot
YDL230W	0.95	hot	cold
YDL231C	0.98
YDL232W	0.8	hot
YDL233W	1.12		cold
YDL234C	0.9		cold
YDL235C	0.92
YDL236W	0.75
YDL237W	0.85		cold
YDL238C	1.18	hot
YDL239C	0.88		cold
YDL240W	0.77		cold
YDL241W	1.14	hot
YDL242W	0.85
YDL243C	1.04		cold
YDL244W	0.83	hot
YDL245C	0.68	hot	cold
YDL246C	1.15		cold
YDL247W	0.795
YDL248W	0.91		cold
YDR001C	0.91		cold
YDR002W	0.82	hot
YDR003W	0.81		cold
YDR004W	0.79		cold
YDR005C	0.91		cold
YDR006C	0.84		cold
YDR007W	1.1
YDR008C	0.9	hot
YDR009W	0.97
YDR010C	1.15	hot
YDR011W	0.93		cold
YDR012W	1.22	hot
YDR013W	0.955
YDR014W	0.87
YDR015C	0.81	hot
YDR016C	0.69	hot
YDR017C	0.8		cold
YDR018C	0.98
YDR019C	0.725		cold
YDR020C	0.79	hot
YDR021W	0.82
YDR022C	0.8	hot
YDR023W	0.84	hot
YDR024W	0.95	hot
YDR025W	0.95	hot
YDR026C	0.88		cold
YDR027C	0.84
YDR028C	0.65		cold
YDR029W	0.845	hot
YDR030C	0.72
YDR031W	1.02		cold
YDR032C	1.25	hot
YDR033W	1.04	hot
YDR034C	0.88
YDR035W	1.15	hot	cold
YDR036C	1.43
YDR037W	1.56	hot	cold
YDR038C	0.97
YDR039C	0.86		cold
YDR040C	0.95
YDR041W	1.26		cold
YDR042C	1.21		cold
YDR043C	1.32
YDR044W	1.56	hot
YDR045C	1.35	hot
YDR046C	1.75
YDR047W	1.89	hot
YDR048C	1.37	hot
YDR049W	1.03
YDR050C	1.45	hot
YDR051C	1.41		cold
YDR052C	1.15		cold
YDR053W	1.01	hot
YDR054C	1.03	hot
YDR055W	0.96	hot
YDR056C	1.04
YDR057W	0.95
YDR058C	0.9
YDR059C	1.07
YDR060W	0.95		cold
YDR061W	0.86
YDR062W	0.86
YDR063W	1.12
YDR064W	0.93	hot
YDR065W	0.785		cold
YDR066C	0.86
YDR067C	0.9		cold
YDR068W	0.85		cold
YDR069C	0.98		cold
YDR070C	1.05	hot
YDR071C	1.23	hot	cold
YDR072C	1.28
YDR073W	2.1	hot
YDR074W	1.21
YDR075W	1.22
YDR076W	1.12		cold
YDR077W	0.83	hot
YDR078C	0.97	hot	cold
YDR079W	0.92	hot
YDR080W	0.96		cold
YDR081C	1.01		cold
YDR082W	0.98
YDR083W	0.76		cold
YDR084C	0.9	hot
YDR085C	1.06		cold
YDR086C	1.14	hot
YDR087C	1.36
YDR088C	1.32		cold
YDR089W	1.09
YDR090C	0.93
YDR091C	1.1		cold
YDR092W	1.28		cold
YDR093W	1.18		cold
YDR094W	1.46	hot
YDR095C	1.47	hot
YDR096W	1.16		cold
YDR097C	0.96		cold
YDR098C	1.12
YDR099W	0.91	hot
YDR100W	1.32
YDR101C	1.09		cold
YDR102C	0.97
YDR103W	0.92		cold
YDR104C	0.79		cold
YDR105C	0.81		cold
YDR106W	0.84
YDR107C	1.07		cold
YDR108W	0.92
YDR109C	1
YDR110W	0.99		cold
YDR111C	1.11		cold
YDR112W	1.06	hot
YDR113C	1.03		cold
YDR114C	0.95	hot
YDR115W	1.01	hot
YDR116C	0.92
YDR117C	0.91		cold
YDR118W	0.84
YDR119W	1.17
YDR120C	1.15		cold
YDR121W	0.98
YDR122W	1.01		cold
YDR123C	1.41	hot	cold
YDR124W	2.33
YDR125C	1.75		cold
YDR126W	1.11	hot
YDR127W	0.835		cold
YDR128W	0.87
YDR129C	0.91
YDR130C	0.96
YDR131C	0.94		cold
YDR132C	0.98
YDR133C	1.05	hot
YDR134C	1.27	hot
YDR135C	0.9
YDR136C	0.89
YDR137W	1.01
YDR138W	0.87		cold
YDR139C	0.83	hot
YDR140W	0.83		cold
YDR141C	0.82		cold
YDR142C	0.9		cold
YDR143C	0.94		cold
YDR144C	0.98		cold
YDR145W	0.83	hot	cold
YDR146C	0.86
YDR147W	1.09
YDR148C	1.17		cold
YDR149C	0.96	hot
YDR150W	0.86		cold
YDR151C	0.93		cold
YDR152W	1.09
YDR153C	1.08		cold
YDR154C	1.12	hot
YDR155C	1.45	hot
YDR156W	1.32	hot
YDR157W	1.22	hot
YDR158W	0.94
YDR159W	0.81		cold
YDR160W	0.84
YDR161W	0.81
YDR162C	1.305	hot	cold
YDR163W	0.82
YDR164C	0.81		cold
YDR165W	1.32
YDR166C	0.935		cold
YDR167W	0.845		cold
YDR168W	1.23
YDR169C	0.8		cold
YDR170C	0.92		cold
YDR171W	1.03	hot	cold
YDR172W	0.98		cold
YDR173C	1.27
YDR174W	1.64
YDR175C	1.16		cold
YDR176W	0.91		cold
YDR177W	1.04		cold
YDR178W	1.06		cold
YDR179C	1.25		cold
YDR179W-A	0.81
YDR180W	0.97		cold
YDR181C	0.89		cold
YDR182W	0.95		cold
YDR183W	1
YDR184C	1.32
YDR185C	1.41	hot	cold
YDR186C	1.02		cold
YDR187C	1.88	hot
YDR188W	2.44	hot
YDR189W	1.35		cold
YDR190C	1.19		cold
YDR191W	1.2		cold
YDR192C	1.22	hot
YDR193W	1.22	hot
YDR194C	1.42		cold
YDR195W	1.23		cold
YDR196C	1.09		cold
YDR197W	0.94
YDR198C	0.88		cold
YDR199W	0.93	hot
YDR200C	1.04		cold
YDR201W	0.98
YDR202C	1
YDR203W	0.89	hot
YDR204W	0.96		cold
YDR205W	0.89		cold
YDR206W	1.13
YDR207C	1.02	hot	cold
YDR208W	1.14		cold
YDR209C	1.05	hot
YDR210W	1.32	hot
YDR211W	1.01
YDR212W	0.87
YDR213W	1.01	hot
YDR214W	1.04	hot	cold
YDR215C	0.99	hot
YDR216W	0.97
YDR217C	1.105
YDR218C	0.89
YDR219C	0.99
YDR220C	0.91	hot
YDR221W	0.87		cold
YDR222W	1.22		cold
YDR223W	0.94
YDR224C	1.04	hot
YDR225W	1.03	hot
YDR226W	1.105	hot
YDR227W	1.02		cold
YDR228C	1.08		cold
YDR229W	1.22	hot
YDR230W	1.84	hot
YDR231C	1.82	hot
YDR232W	1.82	hot
YDR233C	2.17		cold
YDR234W	1.72	hot	cold
YDR235W	1.095
YDR236C	0.97
YDR237W	0.81		cold
YDR238C	0.82		cold
YDR239C	0.75		cold
YDR240C	0.98
YDR241W	0.96	hot
YDR242W	1.03
YDR243C	0.91		cold
YDR244W	1.03		cold
YDR245W	1.19
YDR246W	1.65	hot
YDR247W	1.22		cold
YDR248C	0.99		cold
YDR249C	1.325
YDR250C	1.18	hot
YDR251W	0.99		cold
YDR252W	0.97
YDR253C	0.8		cold
YDR254W	0.92
YDR255C	0.9		cold
YDR256C	0.93		cold
YDR257C	0.9
YDR258C	0.73
YDR259C	0.75		cold
YDR260C	0.98
YDR261C	0.72		cold
YDR262W	0.85
YDR263C	0.81		cold
YDR264C	0.73		cold
YDR265W	0.83		cold
YDR266C	0.94		cold
YDR267C	0.82
YDR268W	1.09		cold
YDR269C	1.33	hot
YDR270W	1.11		cold
YDR271C	0.74	hot
YDR272W	0.92
YDR273W	1.14		cold
YDR274C	1.41	hot
YDR275W	1.53	hot	cold
YDR276C	0.93	hot
YDR277C	1.2		cold
YDR278C	0.91	hot
YDR279W	0.71		cold
YDR280W	0.8
YDR281C	1.02	hot
YDR282C	1.03		cold
YDR283C	0.74
YDR284C	0.88
YDR285W	0.92		cold
YDR286C	1.01
YDR287W	0.87		cold
YDR288W	1.02
YDR289C	0.88		cold
YDR290W	0.86
YDR291W	0.78
YDR292C	0.71		cold
YDR293C	0.68		cold
YDR294C	0.8		cold
YDR295C	1.15		cold
YDR296W	1.27	hot	cold
YDR297W	1.32
YDR298C	1.39		cold
YDR299W	0.99		cold
YDR300C	1.04
YDR301W	0.88		cold
YDR302W	0.86
YDR303C	0.8
YDR304C	0.8	hot	cold
YDR305C	0.83		cold
YDR306C	1.11
YDR307W	0.84
YDR308C	0.93
YDR309C	1.29		cold
YDR310C	1.01		cold
YDR311W	1.09
YDR312W	1.05		cold
YDR313C	1.14	hot
YDR314C	0.92
YDR315C	0.86		cold
YDR316W	1.02
YDR317W	0.84		cold
YDR318W	1.12
YDR319C	0.88
YDR320C	1.04
YDR321W	0.96		cold
YDR322W	0.92
YDR323C	0.94
YDR324C	0.71		cold
YDR325W	0.75		cold
YDR326C	0.85		cold
YDR327W	1.08	hot
YDR328C	1.11	hot
YDR329C	0.9	hot
YDR330W	0.82		cold
YDR331W	0.92
YDR332W	0.92		cold
YDR333C	0.82
YDR334W	1.12
YDR335W	0.94		cold
YDR336W	1.09
YDR337W	0.91
YDR338C	0.83
YDR339C	0.89
YDR340W	0.98	hot
YDR341C	0.91		cold
YDR342C	1.08	hot
YDR343C	1.045	hot
YDR344C	1	hot
YDR345C	1.02	hot
YDR346C	1.31		cold
YDR347W	1.08		cold
YDR348C	0.9		cold
YDR349C	0.785		cold
YDR350C	0.95		cold
YDR351W	0.78		cold
YDR352W	1.03		cold
YDR353W	1.33		cold
YDR354W	1.15		cold
YDR355C	1.01	hot
YDR356W	1.07
YDR357C	0.91		cold
YDR358W	0.81		cold
YDR359C	0.75		cold
YDR360W	0.92	hot
YDR361C	0.93		cold
YDR362C	0.84
YDR363W	0.9		cold
YDR364C	0.86
YDR365C	0.75
YDR366C	1.11	hot
YDR367W	1.1
YDR368W	1.075		cold
YDR369C	1.2		cold
YDR370C	1.19		cold
YDR371W	0.97		cold
YDR372C	0.96		cold
YDR373W	0.99
YDR374C	0.88		cold
YDR375C	0.81		cold
YDR376W	0.93		cold
YDR377W	0.92
YDR378C	1
YDR379W	0.88		cold
YDR380W	1.05		cold
YDR381W	0.87	hot
YDR382W	1.62	hot
YDR383C	1.27
YDR384C	1.39	hot
YDR385W	1.26	hot
YDR386W	0.96		cold
YDR387C	0.95
YDR388W	1.64	hot	cold
YDR389W	0.79		cold
YDR390C	1.05
YDR391C	1.12		cold
YDR392W	1.05		cold
YDR393W	0.9		cold
YDR394W	0.93		cold
YDR395W	0.97		cold
YDR396W	1.11	hot
YDR397C	1.16	hot
YDR398W	1.37		cold
YDR399W	1.23		cold
YDR400W	1.1
YDR401W	0.92
YDR402C	1.03		cold
YDR403W	0.95		cold
YDR404C	1.13	hot
YDR405W	1.52	hot	cold
YDR406W	0.93
YDR407C	0.97		cold
YDR408C	1.22	hot
YDR409W	1.01		cold
YDR410C	1.33	hot
YDR411C	1.52	hot
YDR412W	1.43
YDR413C	1.52	hot
YDR414C	1.39
YDR415C	1.05		cold
YDR416W	1.14		cold
YDR417C	1.24	hot
YDR418W	0.91	hot
YDR419W	0.88
YDR420W	0.93		cold
YDR421W	0.79		cold
YDR422C	0.865		cold
YDR423C	0.9		cold
YDR424C	0.97	hot
YDR425W	0.99		cold
YDR426C	1	hot
YDR427W	1.13
YDR428C	1.12
YDR429C	1.33
YDR430C	1.15
YDR431W	1	hot
YDR432W	1.47	hot
YDR433W	1.14	hot
YDR434W	1.3
YDR435C	0.96
YDR436W	1.39		cold
YDR437W	1.03	hot
YDR438W	0.91
YDR439W	0.87
YDR440W	0.87		cold
YDR441C	1.09
YDR442W	0.98	hot
YDR443C	0.8		cold
YDR444W	1.06
YDR445C	0.87	hot
YDR446W	0.88		cold
YDR447C	1.12	hot
YDR448W	1.065
YDR449C	1.33
YDR450W	1.24	hot
YDR451C	0.93		cold
YDR452W	0.98		cold
YDR453C	0.97
YDR454C	1.01	hot	cold
YDR455C	1.01	hot
YDR456W	0.99
YDR457W	0.82		cold
YDR458C	0.88
YDR459C	0.765
YDR460W	1.06	hot	cold
YDR461W	0.87	hot
YDR462W	1.05	hot
YDR463W	0.86	hot	cold
YDR464W	0.97		cold
YDR465C	0.93		cold
YDR466W	0.83		cold
YDR467C	0.65	hot
YDR468C	0.72
YDR469W	0.91
YDR470C	0.86		cold
YDR471W	0.95	hot
YDR472W	0.85		cold
YDR473C	0.85		cold
YDR474C	1.03		cold
YDR475C	1.82	hot	cold
YDR476C	1.67	hot
YDR477W	1.25		cold
YDR478W	0.92
YDR479C	0.96		cold
YDR480W	1.01		cold
YDR481C	1.02	hot	cold
YDR482C	1.03	hot
YDR483W	1.32		cold
YDR484W	0.87		cold
YDR485C	0.85
YDR486C	0.99
YDR487C	1.04
YDR488C	1.22	hot	cold
YDR489W	0.98
YDR490C	1.16
YDR491C	1.33		cold
YDR492W	1.04	hot
YDR493W	0.92
YDR494W	0.88
YDR495C	1.02
YDR496C	0.95
YDR497C	0.83
YDR498C	0.81
YDR499W	0.82
YDR500C	0.89	hot
YDR501W	0.87		cold
YDR502C	1.01	hot
YDR503C	0.91	hot
YDR504C	1.08	hot
YDR505C	0.91		cold
YDR506C	0.91		cold
YDR507C	0.97
YDR508C	0.93
YDR509W	1.06	hot
YDR510W	1.12	hot
YDR511W	1.12	hot	cold
YDR512C	1.045
YDR513W	0.99
YDR514C	0.83
YDR515W	0.91		cold
YDR516C	1.21	hot
YDR517W	1.22	hot
YDR518W	0.93
YDR519W	0.79
YDR520C	0.81		cold
YDR521W	0.73	hot
YDR522C	0.83		cold
YDR523C	0.69		cold
YDR524C	1.03		cold
YDR525W	1.21	hot
YDR526C	1.165	hot
YDR527W	0.8		cold
YDR528W	0.88		cold
YDR529C	0.75	hot
YDR530C	0.715	hot	cold
YDR531W	0.77		cold
YDR532C	0.85		cold
YDR533C	0.82		cold
YDR534C	1.085	hot
YDR535C	1.23
YDR536W	0.81		cold
YDR537C	0.74
YDR538W	0.76
YDR539W	0.69
YDR540C	1.01		cold
YDR541C	0.69		cold
YDR542W	1.11	hot
YDR543C	0.87	hot
YDR544C	1.18	hot
YDR545W	1.11	hot	cold
YEL001C	0.95		cold
YEL002C	0.88		cold
YEL003W	0.98
YEL004W	0.93
YEL005C	0.92		cold
YEL006W	0.845		cold
YEL007W	0.99	hot	cold
YEL008W	1.05	hot
YEL009C	0.93		cold
YEL010W	0.79
YEL011W	1.1		cold
YEL012W	1.23	hot
YEL013W	1.06		cold
YEL014C	0.78	hot
YEL015W	0.95
YEL016C	1.06	hot
YEL017C-A	1.34	hot
YEL017W	1.07	hot	cold
YEL018W	1.22	hot
YEL019C	0.92		cold
YEL020C	1.02		cold
YEL021W	0.85
YEL022W	0.93		cold
YEL023C	0.87
YEL024W	0.95	hot
YEL025C	0.9
YEL026W	0.96	hot
YEL027W	1.1	hot
YEL028W	1.05	hot	cold
YEL029C	0.77
YEL030W	0.92
YEL031W	0.88		cold
YEL032W	0.93		cold
YEL033W	1.25	hot
YEL034W	1.46	hot
YEL035C	1.05	hot
YEL036C	1.35	hot
YEL037C	1.52		cold
YEL038W	1.58	hot
YEL039C	1.45	hot
YEL040W	1.18	hot	cold
YEL041W	0.93
YEL042W	0.93		cold
YEL043W	1.37	hot	cold
YEL044W	1.89	hot	cold
YEL045C	2.09	hot
YEL046C	2.09	hot
YEL047C	1.47		cold
YEL048C	1.365		cold
YEL049W	1.2	hot
YEL050C	1.03		cold
YEL051W	1.03
YEL052W	0.9		cold
YEL053C	0.94		cold
YEL054C	1.18	hot
YEL055C	0.9
YEL056W	1.13		cold
YEL057C	1.53
YEL058W	1.79	hot
YEL059C-A	1.75	hot
YEL059W	1.85	hot
YEL060C	1.41	hot
YEL061C	1.18		cold
YEL062W	0.96
YEL063C	0.93	hot
YEL064C	0.92
YEL065W	1.39		cold
YEL066W	1.18	hot	cold
YEL067C	1.22	hot
YEL068C	1.26
YEL069C	0.69	hot
YEL070W	0.76	hot	cold
YEL071W	1.03
YEL072W	0.99
YEL073C	0.92	hot
YEL074W	1.18	hot
YEL075C	1.25		cold
YEL076C	1.12	hot
YEL076C-A	1.29	hot
YEL076W-C	1.23
YEL077C	1.52	hot	cold
YER001W	0.94		cold
YER002W	1.05
YER003C	0.98
YER004W	1.31
YER005W	0.87
YER006W	0.79		cold
YER007C-A	0.78
YER007W	0.81		cold
YER008C	0.76
YER009W	0.9	hot
YER010C	0.94
YER011W	1.05	hot
YER012W	0.94
YER013W	0.93		cold
YER014W	0.82		cold
YER015W	0.83		cold
YER016W	0.98		cold
YER017C	1.01
YER018C	1.03	hot
YER019C-A	1.82	hot
YER019W	1.39	hot
YER020W	1.26	hot
YER021W	1.01
YER022W	1.06		cold
YER023W	0.92
YER024W	0.83		cold
YER025W	0.76		cold
YER026C	0.94
YER027C	0.88	hot	cold
YER028C	0.95		cold
YER029C	1.1
YER030W	0.97	hot
YER031C	0.88	hot	cold
YER032W	0.89		cold
YER033C	0.795		cold
YER034W	1.42	hot	cold
YER035W	1.82	hot
YER036C	1.32	hot	cold
YER037W	1.13
YER038C	1.31		cold
YER039C	1.2	hot
YER040W	1.14		cold
YER041W	0.73		cold
YER042W	1.24
YER043C	1.33	hot
YER044C	1.45	hot
YER044C-A	1.12
YER045C	1.03		cold
YER046W	1.57	hot	cold
YER047C	1.14		cold
YER048C	0.945		cold
YER049W	0.84		cold
YER050C	0.89	hot	cold
YER051W	0.81
YER052C	1.06		cold
YER053C	0.98		cold
YER054C	0.92		cold
YER055C	1.23
YER056C	0.81
YER056C-A	1.38	hot
YER057C	1.36
YER058W	1.02	hot
YER059W	0.745		cold
YER060W	0.73
YER060w-A	0.965
YER061C	0.73		cold
YER062C	0.87
YER063W	0.97
YER064C	0.91		cold
YER065C	0.94
YER066C-A	0.98
YER066W	0.93		cold
YER067W	0.95
YER068W	0.97		cold
YER069W	0.695		cold
YER070W	0.82		cold
YER071C	0.91		cold
YER072W	1
YER073W	1.05		cold
YER074W	0.94	hot
YER075C	0.98		cold
YER076C	1.2		cold
YER077C	1.03		cold
YER078C	1.08
YER079W	1.39	hot	cold
YER080W	0.88		cold
YER081W	0.92		cold
YER082C	1.1		cold
YER083C	1.29	hot	cold
YER084W	1.35	hot
YER085C	1.37
YER086W	0.89	hot
YER087C-A	1.06
YER087W	0.96
YER088C	1.45	hot	cold
YER089C	0.97	hot	cold
YER090W	0.93		cold
YER091C	0.95	hot
YER092W	1.08
YER093C	0.95		cold
YER093C-A	0.96	hot
YER094C	1.17	hot	cold
YER095W	1.2
YER096W	1.06		cold
YER097W	1.01	hot
YER098W	0.98		cold
YER099C	1.01
YER100W	1.22		cold
YER101C	1.08		cold
YER102W	1.21	hot
YER103W	1.26		cold
YER104W	1.42		cold
YER105C	0.94		cold
YER106W	1.03
YER107C	0.9		cold
YER109C	1.15		cold
YER110C	1.08		cold
YER111C	0.845		cold
YER112W	1.03	hot
YER113C	0.86		cold
YER114C	0.9		cold
YER115C	1.41		cold
YER116C	1.27	hot
YER117W	1.14	hot
YER118C	1.33	hot	cold
YER119C	1.49	hot
YER119C-A	1.4
YER120W	1.59	hot
YER121W	1.04	hot	cold
YER122C	1.04		cold
YER123W	0.98
YER124C	1.14
YER125W	0.87		cold
YER126C	1.1	hot
YER127W	1.05		cold
YER128W	0.95
YER129W	0.9		cold
YER130C	1.06		cold
YER131W	1.03	hot
YER132C	1.03		cold
YER133W	1.09
YER134C	0.94
YER135C	1.06
YER136W	1		cold
YER137C	1.04		cold
YER138C	0.93		cold
YER139C	0.95
YER140W	0.86
YER141W	0.88
YER142C	1.05		cold
YER143W	1.1		cold
YER144C	1.04		cold
YER145C	1.82	hot
YER146W	1.52	hot
YER147C	1.76	hot	cold
YER148W	1.16		cold
YER149C	1.51		cold
YER150W	1.39	hot
YER151C	0.97		cold
YER152C	2.22	hot
YER153C	1.96	hot
YER154W	1.48	hot
YER155C	0.93		cold
YER156C	1.35	hot	cold
YER157W	1.17
YER158C	1.51		cold
YER159C	2.05	hot
YER160C	0.975		cold
YER161C	0.99
YER162C	0.81		cold
YER163C	0.82		cold
YER164W	0.83		cold
YER165W	1.29		cold
YER166W	1.05		cold
YER167W	0.84	hot	cold
YER168C	1.44		cold
YER169W	0.93		cold
YER170W	0.94		cold
YER171W	0.96		cold
YER172C	0.9		cold
YER173W	0.92		cold
YER174C	0.89		cold
YER175C	0.95		cold
YER176W	0.95		cold
YER177W	1.29	hot
YER178W	1.32	hot
YER179W	1.01
YER180C	1.03
YER181C	1.05	hot
YER182W	0.83
YER183C	0.86		cold
YER184C	0.83
YER185W	1.07
YER186C	0.85		cold
YER187W	1.09	hot
YER188W	1.33	hot	cold
YER189W	1.3
YER190W	1.33	hot	cold
YFL001W	0.78		cold
YFL002C	1.02
YFL003C	1.07		cold
YFL004W	0.83
YFL005W	0.94	hot
YFL006W	0.79		cold
YFL007W	0.87		cold
YFL008W	0.87		cold
YFL009W	1.1		cold
YFL010C	2.18	hot
YFL011W	1.4		cold
YFL012W	1.22
YFL013C	1.03		cold
YFL013W-A	1.11
YFL014W	1.22	hot
YFL015C	1.38	hot
YFL016C	1.63	hot	cold
YFL017C	1.2	hot
YFL018C	1.04
YFL019C	1.095
YFL020C	1.28	hot
YFL021W	2.13	hot
YFL022C	1.46	hot
YFL023W	1.12
YFL024C	0.92
YFL025C	0.82		cold
YFL026W	0.99
YFL027C	1.02
YFL028C	1.06
YFL029C	0.96		cold
YFL030W	2.56	hot
YFL031W	1.84	hot
YFL032W	1.61	hot
YFL033C	0.85		cold
YFL034W	0.82		cold
YFL036W	0.9
YFL037W	1.04	hot	cold
YFL038C	1.07	hot
YFL039C	1.08	hot
YFL040W	0.95
YFL041W	0.93		cold
YFL042C	0.8		cold
YFL043C	0.8
YFL044C	0.98	hot	cold
YFL045C	0.86
YFL046W	0.97
YFL047W	0.81		cold
YFL048C	0.92		cold
YFL049W	0.86		cold
YFL050C	0.87
YFL051C	0.81	hot	cold
YFL052W	0.83
YFL053W	1.37		cold
YFL054C	0.84		cold
YFL055W	0.78
YFL056C	0.85		cold
YFL057C	0.76		cold
YFL058W	0.84	hot
YFL059W	0.94	hot
YFL060C	0.92		cold
YFL061W	0.87
YFL062W	0.94		cold
YFL063W	1.39	hot
YFL064C	1.34
YFL065C	1.27	hot
YFL066C	2.15	hot	cold
YFL067W	1.24	hot
YFL068W	1.7	hot
YFR001W	0.85
YFR002W	0.93		cold
YFR003C	0.79
YFR004W	0.87
YFR005C	0.91		cold
YFR006W	1.02
YFR007W	0.91
YFR008W	1.1
YFR009W	0.92
YFR010W	0.92		cold
YFR011C	0.9
YFR012W	0.94
YFR013W	0.87		cold
YFR014C	1.03
YFR015C	1.09
YFR016C	0.91
YFR017C	1.56	hot	cold
YFR018C	1.49	hot
YFR019W	0.86		cold
YFR020W	0.86
YFR021W	1.11	hot	cold
YFR022W	1.33		cold
YFR023W	1.62		cold
YFR024C	1.63		cold
YFR024C-A	1.45
YFR025C	2.06	hot	cold
YFR026C	1.52	hot	cold
YFR027W	1.49
YFR028C	1.37		cold
YFR029W	1.24	hot	cold
YFR030W	0.91		cold
YFR031C	1.07		cold
YFR031C-A	1.12	hot
YFR032C	1.52	hot
YFR033C	1.75	hot
YFR034C	1.95	hot	cold
YFR035C	1.87	hot
YFR036W	1.52	hot
YFR037C	2.33	hot	cold
YFR038W	1.41
YFR039C	0.9
YFR040W	0.94
YFR041C	0.98		cold
YFR042W	1.11
YFR043C	1.035
YFR044C	1.09	hot	cold
YFR045W	1.03	hot	cold
YFR046C	1.42
YFR047C	1.09		cold
YFR048W	1.46		cold
YFR049W	0.98	hot
YFR050C	1.16		cold
YFR051C	1.39		cold
YFR052W	1.15		cold
YFR053C	1.23
YFR054C	0.88	hot	cold
YFR055W	0.88
YFR056C	0.99
YFR057W	1.06	hot
YGL001C	1.02		cold
YGL002W	0.9
YGL003C	0.74		cold
YGL004C	0.85		cold
YGL005C	0.9
YGL006W	0.83
YGL007W	0.95	hot
YGL008C	0.91	hot
YGL009C	0.78		cold
YGL010W	0.9	hot
YGL011C	0.87		cold
YGL012W	0.85	hot
YGL013C	0.86		cold
YGL014W	0.78		cold
YGL015C	0.97		cold
YGL016W	0.98
YGL017W	0.93
YGL018C	0.93	hot
YGL019W	0.91	hot
YGL020C	0.88		cold
YGL021W	0.88
YGL022W	1.25
YGL023C	1.36	hot
YGL024W	1.17	hot
YGL025C	1.21	hot
YGL026C	1.12		cold
YGL027C	0.93		cold
YGL028C	0.97		cold
YGL029W	1.1	hot
YGL030W	1.17	hot
YGL031C	1.22	hot
YGL032C	1.02	hot
YGL033W	1.07
YGL034C	1.43
YGL035C	1.63
YGL036W	1.41		cold
YGL037C	1.84	hot	cold
YGL038C	1.09
YGL039W	1.04		cold
YGL040C	0.97		cold
YGL041C	0.96	hot
YGL042C	0.94	hot
YGL043W	0.99
YGL044C	1	hot	cold
YGL045W	1.09
YGL046W	1.04	hot
YGL047W	1.01	hot
YGL048C	0.93
YGL049C	0.97		cold
YGL050W	0.96
YGL051W	1.38
YGL052W	1.14	hot
YGL053W	1.08		cold
YGL054C	1.12	hot
YGL055W	1.31	hot
YGL056C	1.52	hot
YGL057C	1.16
YGL058W	1.09	hot
YGL059W	1.25		cold
YGL060W	1.03		cold
YGL061C	1.09
YGL062W	1.18
YGL063W	1.35	hot
YGL064C	0.98
YGL065C	1.11		cold
YGL066W	0.975	hot	cold
YGL067W	1.03		cold
YGL068W	1.07
YGL069C	0.98	hot
YGL070C	0.94
YGL071W	0.96		cold
YGL072C	1.21	hot
YGL073W	1.09		cold
YGL074C	0.95	hot
YGL075C	1
YGL076C	0.85	hot
YGL077C	0.86
YGL078C	0.82
YGL079W	1.14
YGL080W	1.15		cold
YGL081W	1.07
YGL082W	1.16		cold
YGL083W	1.3
YGL084C	1.2
YGL085W	0.93		cold
YGL086W	1.03
YGL087C	1.22		cold
YGL088W	1.33	hot
YGL089C	1.11	hot
YGL090W	1.09
YGL091C	1
YGL092W	1.12		cold
YGL093W	0.89		cold
YGL094C	0.79		cold
YGL095C	1.14		cold
YGL096W	1.25
YGL097W	1.17
YGL098W	0.85
YGL099W	0.81
YGL100W	0.86
YGL101W	0.83
YGL102C	0.84	hot
YGL103W	0.95	hot
YGL104C	0.95
YGL105W	0.94	hot
YGL106W	1.16	hot
YGL107C	0.94
YGL108C	0.84
[truncated: 4,137 more rows]
